# Supplementary material for: Pre-PCI versus immediate post-PCI Impella initiation in acute myocardial infarction complicated by cardiogenic shock
Source: PLoS One. 2020 Jul 20;15(7):e0235762. doi: 10.1371/journal.pone.0235762 (PMC7371192; doi:10.1371/journal.pone.0235762)
Supplement: S1 Dataset — (XLSX) [file pone.0235762.s002.xlsx]

## Sheet: Blad1
ID	Gender (1=male, 2=female)	Age (years)	length (cm)	weight (kg)	SBP (mmHg)	DBP (mmHg)	HR (bpm)	Moment of Impella (1= pre-PCI, 2= immediately post-PCI)	30 days all cause mortality (0 = alive, 1 = death)	follow-up (days)
63	1	60	172	78	61	37	62	1	1	30
23	1	63	185	100	80	60	57	1	1	13
21	1	52	165	70	73	48	63	1	1	10
77	1	60	175	85	40	20	120	1	1	9
60	2	54	170	120	90	40	116	1	1	8
36	1	46	180	80	143	103	142	1	1	2
61	1	65	180	75	62	40	93	1	1	2
78	1	48	180	78	65	40	96	1	1	1
26	2	54	163	63	95	50	40	1	1	0
50	1	90	170	76	101	62	97	1	1	0
8	1	57	175	78	95		100	1	0	30
17	1	81	175	85	111	65	116	1	0	30
19	2	75	160	55	95	50	56	1	0	30
29	1	56	170	76	85	61	72	1	0	30
37	1	57	178	80	70	40	120	1	0	30
43	1	45	190	85	77	51	95	1	0	30
47	1	72	190	98	86	51	60	1	0	30
65	1	61	180	73	74	48	75	1	0	30
67	1	61	185	89	88	53	83	1	0	30
75	1	44	170	80	77	47	64	1	0	30
81	1	58	175	70	30	20	50	1	0	30
15	1	76	172	60	74	58	96	2	1	30
9	1	63	175	70	69	43	130	2	1	26
16	1	46	180	80	86	60	100	2	1	20
14	1	79	173	109	101	63		2	1	16
49	2	53	180	90	91	67	113	2	1	15
70	1	68	175	75	99	79	124	2	1	14
2	1	62	176	96	71	52	88	2	1	9
73	1	61	170	75	84	62	125	2	1	8
22	1	73	190	95	66	20	90	2	1	4
57	1	49	190	90	82	57	94	2	1	4
12	1	71	170	80	49	39		2	1	3
32	1	55	185	80	70	50	101	2	1	3
44	2	70	160	65	102	56	80	2	1	3
54	1	48	180	95	45	145	54	2	1	3
5	1	57	170	70	82	54	120	2	1	2
27	2	61	170	100	160	80	80	2	1	2
38	1	58	180	80	101	75	118	2	1	2
40	2	48	172	80	142	97	113	2	1	2
51	1	50	185	85	109	59	53	2	1	2
52	1	58	190	90	60	40	60	2	1	2
69	1	57	180	85	81	38	84	2	1	2
87	2	64	168	80	80	60	59	2	1	2
1	1	51	174	80	82	60		2	1	1
48	1	77	170	78	80	62	115	2	1	1
59	1	59	192	90	94	62	109	2	1	1
64	2	73	152	56	98	55	102	2	1	1
79	1	73	172	75	70	50	100	2	1	1
83	1	72	175	80	85	45	110	2	1	1
85	1	65	185	90	53	39	89	2	1	1
86	2	57	157	74	100	66	68	2	1	1
4	1	57	185	90	30	0		2	1	0
6	1	39						2	1	0
7	1	51	170	65	33	26	66	2	1	0
10	1	69	175	80	86	33	78	2	1	0
20	2	74	165	77	59	35	108	2	1	0
29	1	79	170	75	80	50	120	2	1	0
31	1	50	175	75	90	70	120	2	1	0
53	1	58	183	83	92	33	75	2	1	0
58	1	62	180	80	95	65	92	2	1	0
76	2	85	170	80	118	72	105	2	1	0
84	1	73	170	70	65	39	68	2	1	0
3	2	61	170	80	84	53	115	2	0	30
11	1	61	180	85	100	74	109	2	0	30
13	1	48	175	75			110	2	0	30
18	1	48	185	95	127	98	107	2	0	30
24	1	51						2	0	30
25	1	52	182	78	90	62	96	2	0	30
30	1	66	181	89	130	80	97	2	0	30
33	1	47	178	103	93	75	117	2	0	30
34	1	55	186	68	106	58	89	2	0	30
35	1	75	175	76	130	85	81	2	0	30
39	1	72	174	80	104	67	78	2	0	30
41	1	62	180	80	63	47	93	2	0	30
42	2	52	175	70	92	63	70	2	0	30
45	1	68	188	90				2	0	30
46	1	60	192	84	80	44	73	2	0	30
55	2	49	170	95	103	61	99	2	0	30
56	1	48	183	90	102	72	91	2	0	30
62	1	61	172	88	79	45	85	2	0	30
66	1	62	183	75	65	40	115	2	0	30
68	1	51	180	75	81	55	65	2	0	30
71	2	74	170	70	85	60	90	2	0	30
72	1	63	185	76	114	92	63	2	0	30
74	1	62	180	85	80	60	100	2	0	30
80	1	62	178	88	112	75	100	2	0	30
82	1	73	183	90	80	60	115	2	0	30
88	1	67	176	85	53	38	126	2	0	30
									51
